# Supplementary material for: Mixed Nuts as Healthy Snacks: Effect on Tryptophan Metabolism and Cardiovascular Risk Factors
Source: Nutrients. 2023 Jan 21;15(3):569. doi: 10.3390/nu15030569 (PMC9921623; doi:10.3390/nu15030569)
Supplement: Supplementary file 1 [file nutrients-15-00569-s001.zip]

Archive with 1 entries (1 files):
- nutrients-2149904-supplementary.pdf
